# Supplementary material for: Androgen up-regulation of Twist1 gene expression is mediated by ETV1
Source: PeerJ. 2020 Apr 9;8:e8921. doi: 10.7717/peerj.8921 (PMC7151753; doi:10.7717/peerj.8921)
Supplement: Supplemental Information 7 [file peerj-08-8921-s007.xlsx]

## Sheet: Figure 1(A)
Effect of hormone on Twist1 expression
												LNCaP	Mean	SD	p value
LNCaP	25.94	20.37	20.24	5.7	0.0192366		0.019237	0.017351	1.10868	0.999998	0.0797715	LNCap -	0.999998	0.0797715	0.000192794
	26.13	20.33		5.89	0.0168629		0.016863		0.971871	5.06066	0.13188	LNCap +	5.06066	0.13188
	26.21	20.02		5.97	0.0159533		0.015953		0.919446
	24.23	20.91	20.7733	3.46	0.0908733		0.090873		5.23735
	24.32	20.66		3.55	0.0853775		0.085378		4.92061
	24.29	20.75		3.52	0.0871715		0.087171		5.024		Mean	SD
PC3	23.66	20.09	19.7767	3.22	0.107321		0.107321	0.0993674	1.08004	PC3-	1	0.132224			p value
	23.67	19.63		3.23	0.106579		0.106579		1.07258	PC3 +	0.993574	0.0783524			0.912562
	24.01	19.61		3.57	0.0842021		0.0842021		0.847385
	23.38	20.16	20.16	3.22	0.107321		0.107321		1.08004
	23.53	20.13		3.37	0.0967228		0.0967228		0.97339
	23.6	20.19		3.44	0.0921418		0.0921418		0.927288
CWR	28.2273	19.4072	19.3975	19.3975	8.82982	0.00219765	0.00218875	1.00407			Twist1
	28.2075	19.3665		19.3975	8.81004	0.002228	0.00218875	1.01793		Cwr -	1	0.0165545
	28.2653	19.4188		19.3975	8.86777	0.00214059	0.00218875	0.977999		Cwr +	1.12102	0.019174
	27.6694	18.8796	19.0075	19.0075	8.66194	0.00246886	0.00218875	1.12798
	27.6539	19.119		19.0075	8.64635	0.00249569	0.00218875	1.14023
	27.7125	19.024		19.0075	8.70496	0.00239633	0.00218875	1.09484
C81	28.7174	18.7074	18.821	18.821	9.89642	0.00104926	0.00108035	0.971222
	28.643	18.9828		18.821	9.822	0.0011048	0.00108035	1.02264
	28.6665	18.7729		18.821	9.84546	0.00108698	0.00108035	1.00614			Twist1
	27.1842	18.4613	18.4655	18.4655	8.71862	0.00237375	0.00108035	2.19721		C81 -	1.02959	0.0220689
	27.3855	18.3506		18.4655	8.91996	0.00206455	0.00108035	1.91101		c81 +	2.07082	0.135479
	27.3744	18.5847		18.4655	8.90889	0.00208045	0.00108035	1.92573

## Sheet: Supplementery Figure 1
	LNCaP
					AR					Twist1
Exp 1	R1881 -	15944.3	3744.2	0.23483	1		13944.3	1258.52	0.0902534	1				0.23483	0.241511	0.972337		0.0902534	0.0920552	0.980429
	R1881 +	18054.4	9004.6	0.498748	2.12387		15054.4	3623.64	0.240703	2.66697				0.25546		1.05776		0.0928068		1.00817			AR	Twist1
Exp 2	R1881 -	17150	4381.15	0.25546	1		17150	1591.64	0.0928068	1				0.234242		0.969902		0.0931054		1.01141		R1881 -	0.999999	1
	R1881 +	17618.8	9893.8	0.561548	2.19818		17618.8	4852.65	0.275424	2.96772				0.498748		2.06511		0.240703		2.61477		R1881 +	2.18811	2.91977
Exp 3	R1881 -	17859.8	4183.51	0.234242	1		17859.8	1662.84	0.0931054	1				0.561548		2.32514		0.275424		2.99196
	R1881 +	18215.2	9564.07	0.52506	2.24153		18215.2	5286.23	0.29021	3.11701				0.52506		2.17406		0.29021		3.15257
																0.999999				1			0.0408541	0.0139036
																2.18811				2.91977			0.10662	0.225412
																0.0408541				0.0139036
																0.10662				0.225412		t.test	0.00184038	0.00603105
	cwr
					AR					AR-V7						Twist1													CWR
Exp 1	R1881 -	18764.7	633.335	0.0337515	1		18764.7	18232.6	0.971647	1			18764.7	2526.57	0.134645	1														AR	AR V7	Twist1
	R1881 +	20365.9	1777.33	0.0872695	2.58565		20365.9	20194.1	0.991561	1.02049			20365.9	2700.54	0.132601	0.984817			0.0337515	0.0525013	0.642873	0.971647	1.20942	0.803398	0.134645	0.354774	0.37956		R1881 -	1.00001	1	1.0001
Exp 2	R1881 -	11816.4	621.192	0.0525705	1		11816.4	17515.1	1.48228	1			11816.4	5626.57	0.476167	1			0.0525705		1.00132	1.48228		1.22561	0.476167		1.3423		R1881 +	2.60033	1.05462	1.01821
	R1881 +	12120.5	1877.01	0.154863	2.94581		12120.5	19590.8	1.61634	1.09044			12120.5	6297.67	0.519589	1.09119			0.0711821		1.35582	1.17434		0.970996	0.45351		1.27843
Exp 3	R1881 -	10915.8	777.012	0.0711821	1		10915.8	12818.9	1.17434	1			10915.8	4950.44	0.45351	1			0.0872695		1.66224	0.991561		0.819863	0.132601		0.373797			0.291063	0.173582	0.43956
	R1881 +	15443	2585.58	0.167428	2.3521		15443	18818.1	1.21856	1.03765			15443	6662.17	0.431405	0.951258			0.154863		2.94971	1.61634		1.33645	0.519589		1.4647			0.670484	0.213508	0.46683
																			0.167428		3.18904	1.21856		1.00755	0.431405		1.21612
																													t.test	0.0317945	0.197372	0.771838
	c81																				1.00001			1			1.0001
					AR					Twist1											2.60033			1.05462			1.01821
Exp 1	R1881 -	23872	13336.8	0.558681	1		23872	5363.39	0.224673	1
	R1881 +	18478	13976.3	0.756376	1.35386		18478	6720.11	0.363682	1.61872											0.291063			0.173582			0.43956
Exp 2	R1881 -	19756.8	14896.7	0.754006	1		19756.8	4016.4	0.203292	1				0.558681	0.63993	0.873035	0.224673	0.210094	1.06939		0.670484			0.213508			0.46683
	R1881 +	21367.5	20895.7	0.97792	1.29697		21367.5	6321.94	0.295868	1.45538				0.754006		1.17826	0.203292		0.967623
Exp 3	R1881 -	24361.8	14790.1	0.607104	1		24361.8	4928.81	0.202317	1				0.607104		0.948703	0.202317		0.962986
	R1881 +	19302.2	15418.1	0.798771	1.31571		19302.2	5999.56	0.310822	1.53631				0.756376		1.18197	0.363682		1.73104
														0.97792		1.52817	0.295868		1.40826
														0.798771		1.24822	0.310822		1.47944				C81
	pc3															1			1				R1881 -	1	1
																1.31945			1.53958				R1881 +	1.31945	1.53958
Exp 1	R1881 -	16769.1	9489.32	0.565881				0.565881	0.545809	1.00476
	R1881 +	17395.9	9233.83	0.530805				0.53309		0.946534						0.129781			0.0491042					0.129781	0.0491042
Exp 2	R1881 -	17248.2	9194.85	0.53309				0.538457		0.956063						0.150043			0.138466					0.150043	0.138466
	R1881 +	17967.1	9797.49	0.545302				0.530805		0.942478
Exp 3	R1881 -	17201.8	9262.43	0.538457				0.545302		0.968217													t.test	0.00233646	0.0141344
	R1881 +	17248	9917.13	0.574972				0.574972		1.0209					AR	Twist1
														R1881 -	0	0.969118
										0.969118				R1881 +	0	0.977198
										0.977198
															0	0.0254985
										0.0254985					0	0.0326392
										0.0326392
															t.test	0.848665

## Sheet: Figure 1(B),1(C), S2(A),S2(B)
	AR siRNA
	Gapdh				AR						Twist1
	24.8252	24.6998			24.0362	24.6998					35.7133	24.6998
	24.9186				24.3172	24.6998					35.9091	24.6998
	24.3557				24.4382	24.6998					35.3781	24.6998
	22.0881	22.1671			19.6657	22.1671					31.7068	22.1671
	22.1332				18.9961	22.1671					31.5085	22.1671
	22.2799				19.0287	22.1671					31.4463	22.1671
	20.2508	20.2191			21.8652	20.2191					32.2192	20.2191
	20.1315				21.2594	20.2191					32.9415	20.2191
	20.2748				21.1033	20.2191					32.2571	20.2191
	21.5104	21.5229			22.0583	21.5229					33.8465	21.5229
	21.5875				21.998	21.5229					33.7047	21.5229
	21.4709				21.9727	21.5229					33.8577	21.5229
											11.0134	0.000483755	0.000505456	0.957066
						-0.663613	1.58404	1.36221	1.16285		11.2093	0.000422346		0.835574
						-0.38263	1.30372		0.957062		10.6783	0.000610267		1.20736
						-0.261664	1.19886		0.880087		9.53975	0.00134354		2.65807
						-2.50137	5.66223		4.15666		9.34137	0.00154158		3.04988
						-3.17096	9.00647		6.61167		9.27921	0.00160946		3.18417
						-3.13841	8.80553		6.46416		12.0002	0.000244112		0.482953
						1.6461	0.319502		0.234547		12.7224	0.000147971		0.292747
						1.04032	0.486219		0.356935		12.038	0.00023779		0.470446
						0.884219	0.541781		0.397723		12.3236	0.000195091		0.385971
						0.535331	0.69		0.506531		12.1818	0.000215241		0.425835
						0.475083	0.719426		0.528132		12.3348	0.000193581		0.382982
						0.449789	0.73215		0.537473					0
									1					1
									5.74416					2.96404
									0.329735					0.383055
									0.524046					0.398263
									0.119364					0.154787
									1.12415					0.223192
									0.069337					0.0868665
									0.0129585					0.0195347
							AR						Twist1
								Ctrl siRNA	AR siRNA				Ctrl siRNA	AR siRNA
							R1881-	1	0.329735	Mean		R1881-	1	0.383055	Mean
							R1881 +	5.74416	0.524046			R1881 +	2.96404	0.398263
Casodex Treatment								0.119364	0.069337	SD			0.154787	0.0868665	SD
								1.12415	0.0129585				0.223192	0.0195347
								0.0324036	0.0396417	P-value			0.00565434	0.840978	p-value
	Gapdh				ETV1		Twist1	0.0374152	0.021945					0.0176389	ctrl - vs siAR -
	21.7428	21.6356			27.9432	21.6356		30.6519	21.6356					0.00365236	sictrl + vs siAR+
	21.6144				27.6953	21.6356		30.6888	21.6356
	21.5496				27.5802	21.6356		30.6398	21.6356
	24.3403	24.2707			27.1528	24.2707		31.4801	24.2707
	24.286				27.1274	24.2707		31.2481	24.2707
	24.1858				27.5632	24.2707		31.3351	24.2707
	20.8096	20.7216			28.3722	20.7216		31.1934	20.7216
	20.683				28.4191	20.7216		31.0927	20.7216
	20.6722				28.1253	20.7216		31.8199	20.7216
	23.1358	22.9626			29.1921	22.9626		32.4305	22.9626
	22.8483				29.1051	22.9626		32.4165	22.9626
	22.9039				29.1155	22.9626		32.0665	22.9626
					6.30762	0.0126246	0.0146175	0.863665		9.01635	0.00193111	0.00192035	1.0056
					6.05971	0.0149915		1.02559		9.05318	0.00188244		0.980257
					5.94463	0.0162364		1.11075		9.00416	0.0019475		1.01414
					2.88208	0.135646		9.27968		7.2094	0.00675701		3.51863
					2.85669	0.138054		9.44445		6.9774	0.00793584		4.13249
					3.29254	0.102058		6.9819		7.06439	0.00747148		3.89068
					7.65067	0.00497643		0.340443		10.4718	0.00070415		0.366678
					7.69755	0.00481732		0.329558		10.3711	0.000755058		0.393188
					7.40372	0.00590554		0.404005		11.0984	0.000456101		0.237509
					6.22946	0.0133274		0.911745		9.46785	0.00141219		0.73538
					6.14251	0.0141553		0.968381		9.45383	0.00142598		0.742564
					6.15291	0.0140537		0.961427		9.1039	0.00181741		0.946395
								1					1
								8.56868					3.84727
								0.358002					0.332458
								0.947184					0.808113
								0.102482					0.0143889
								1.12404					0.252481
								0.0328308					0.0680058
								0.0252197					0.097824
													Twist1
								ETV1						Vehicle	Casodex
									Vehicle	Casodex			R1881-	1	0.332458	Mean
								R1881-	1	0.358002	Mean		R1881 +	3.84727	0.808113
								R1881 +	8.56868	0.947184
														0.0143889	0.0680058	SD
									0.102482	0.0328308	SD			0.252481	0.097824
									1.12404	0.0252197
														0.0041998	0.0552955	P-Value
									0.0123434	0.00181594	P- value			0.00710288	0.00354536
									0.00847166	0.0108689

## Sheet: FIgure 1(D)
10	75	9.33333				10	10	1
9.68317	374	475.667				7		0.7
2.44949	2.82843	1.69967				13		1.3
1.69967	5.09902	8.80656				16		1.6
						20		2
						17		1.7
						7		0.7
						11		1.1
						10		1
						468		46.8
						471		47.1
						488		48.8
						73		7.3
						73		7.3
						79		7.9
						372		37.2
						369		36.9
						381		38.1
pgl-	pgl+		tw1-	tw1+		are-	are+
10	9.68317		75	374		9.33333	475.667		Mean
2.44949	1.69967		2.82843	5.09902		1.69967	8.80656		SD
				0.0001			0.0001		P-Value
				pGL3	Twist1	ARE
			R1881 -	10	75	9.33333	Mean
			R1881 +	9.68317	374	475.667
				2.44949	2.82843	1.69967	SD
				1.69967	5.09902	8.80656
				0.106754	0.00015682	3.3555e-05	p-value

## Sheet: Supplementary 2(A and D)
				AR				Twist1			AR			Twist1
Ctrl siRNA	R1881 -	12378.9	5229.52	0.422454		12378.9	3597.3	0.290599
	R1881 +	11328.2	11230.6	0.991387		11328.2	8567.96	0.756339			0.422454	0.376714	1.12142	0.290599	0.218034	1.33281
AR siRNA	R1881 -	10850.4	2082.3	0.19191		10850.4	1283.48	0.118288			0.302377		0.802669	0.225034		1.03211						R1881 -	R1881 +
	R1881 +	15326.9	5256.35	0.342949		15326.9	3176.55	0.207253			0.405311		1.07591	0.138468		0.635073					SiCtrl	0.999999	2.57954	AR
											0.991387		2.63167	0.756339		3.4689					siAR	0.373751	0.643996
											1.06084		2.81604	0.649283		2.9779
Ctrl siRNA	R1881 -	13595.8	4111.06	0.302377		13595.8	3059.53	0.225034			0.863023		2.29092	0.502763		2.30589					SiCtrl	0.999998	2.91756	Twist1
	R1881 +	12551.9	13315.5	1.06084		12551.9	8149.7	0.649283			0.19191		0.509431	0.118288		0.542521					siAR	0.501912	0.824431
AR siRNA	R1881 -	11444.3	1282.11	0.112031		11444.3	1187.53	0.103766			0.112031		0.297389	0.103766		0.475915
	R1881 +	12121.4	2462.96	0.203191		12121.4	2382.47	0.196551			0.118452		0.314435	0.106248		0.487299						0.140765	0.217523
											0.342949		0.91037	0.207253		0.950555						0.0961919	0.189793
											0.203191		0.539378	0.196551		0.901468
Ctrl siRNA	R1881 -	17380.3	7044.43	0.405311		17380.3	2406.61	0.138468			0.181667		0.482241	0.135458		0.62127						0.0961919	0.189793
	R1881 +	16546.6	14280.1	0.863023		16546.6	8319	0.502763														0.0290888	0.145048
AR siRNA	R1881 -	14737.4	1745.67	0.118452		14737.4	1565.81	0.106248					0.999999			0.999998
	R1881 +	15791.2	2868.74	0.181667		15791.2	2139.05	0.135458					2.57954			2.91756					t.test	0.0210838	0.00492358
													0.373751			0.501912						0.00784135	0.01298
													0.643996			0.824431
													0.140765			0.285755
													0.217523			0.476711
													0.0961919			0.0290888
													0.189793			0.145048
		13739.8	12123.1	0.882336		13739.8	4756.2	0.346162				0.882336	0.827678	1.06604	0.346162	0.299925	1.15416					R1881 -	R1881 +
		12266.1	20743.4	1.69112		12266.1	12736.9	1.03839				0.733563		0.886291	0.278589		0.928862				Veh.	1	1.83993	AR
		12230.8	4753.2	0.388625		12230.8	1004.25	0.0821085				0.867136		1.04767	0.275024		0.916976				Casodex	0.37376	0.871021
		12079	10731.2	0.888421		12079	2280.49	0.188799				1.69112		2.04321	1.03839		3.46216
												1.44979		1.75164	0.831054		2.77087				Veh.	1	3.05545	Twist1
												1.4277		1.72494	0.879777		2.93332				Casodex	0.361225	0.608125
		13177.4	9666.45	0.733563		13177.4	3671.07	0.278589				0.388625		0.469536	0.0821085		0.273763
		15305.7	22190	1.44979		15305.7	12719.8	0.831054				0.307304		0.371284	0.12274		0.409236
		15739.1	4836.69	0.307304		15739.1	1931.82	0.12274				0.23213		0.28046	0.120173		0.400676					0.0807538	0.144151
		15812.9	9894.22	0.625704		15812.9	2617.29	0.165516				0.888421		1.07339	0.188799		0.629486					0.07721	0.143543
												0.625704		0.755976	0.165516		0.551858
												0.64865		0.783698	0.192862		0.643033					0.109116	0.295133
		11656.8	10108	0.867136		11656.8	3205.89	0.275024														0.0619435	0.0401698
		17245.6	24621.6	1.4277		17245.6	15172.3	0.879777						1			1
		19946.7	4630.23	0.23213		19946.7	2397.04	0.120173						1.83993			3.05545					0.0106792	0.00434504
		17529.9	11370.8	0.64865		17529.9	3380.85	0.192862						0.37376			0.361225					0.000262946	0.00621046
														0.871021			0.608125
														0.0807538			0.109116
														0.144151			0.295133
														0.07721			0.0619435
														0.143543			0.0401698
