# Supplementary material for: Androgen up-regulation of Twist1 gene expression is mediated by ETV1
Source: PeerJ. 2020 Apr 9;8:e8921. doi: 10.7717/peerj.8921 (PMC7151753; doi:10.7717/peerj.8921)
Supplement: Supplemental Information 8 [file peerj-08-8921-s008.xlsx]

## Sheet: Supplementary 3(A)
C81 AR knockdown
	Gapdh			AR			Twist1
siCtrl -	25.435	25.4866		27.4114	25.4866		34.0742	25.4866
	25.5284			27.2364	25.4866		34.2428	25.4866
	25.4963			27.4479	25.4866		34.1932	25.4866
siCtrl +	23.0911	23.1081		24.73	23.1081		31.3945	23.1081
	23.0834			24.629	23.1081		31.4783	23.1081
	23.1498			24.7962	23.1081		31.4482	23.1081
siAR -	27.2371	27.2092		30.1023	27.2092		37.0928	27.2092
	27.1616			30.1097	27.2092		37.1389	27.2092
	27.229			30.4738	27.2092		37.2203	27.2092
si AR +	27.3954	27.3692		30.1779	27.3692		36.9826	27.3692
	27.4457			29.9965	27.3692		36.5886	27.3692
	27.2665			30.0032	27.3692		36.8632	27.3692
				1.92482			8.58767
				1.74987			8.75627
				1.96138			8.70667
				1.62189			8.28634
				1.52084			8.37016
				1.68812			8.34007
				2.8931			9.88357
				2.9005			9.92965
				3.2646			10.0111
				2.80875			9.61341
				2.62727			9.21945
				2.63404			9.49403
				0.263373	0.272495	0.966522	0.00259928	0.00243512	1.06741
				0.297329		1.09114	0.0023126		0.949685
				0.256783		0.942341	0.00239349		0.982902
				0.32491		1.19235	0.00320304		1.31535
				0.348484		1.27886	0.00302225		1.24111
				0.310331		1.13885	0.00308596		1.26727
				0.134614		0.494006	0.00105865		0.43474
				0.133925		0.491478	0.00102537		0.421073
				0.104054		0.381856	0.000969101		0.397968
				0.142719		0.52375	0.00127666		0.524268
				0.16185		0.593956	0.00167753		0.688888
				0.161092		0.591175	0.0013868		0.569498
						1	0.00243512	0.00243512	1
						1.20335	0.00310375		1.27458
						0.45578	0.0010177		0.417927
						0.569627	0.001447		0.594218
		C81
		1	1	0.0651953	0.0495595
		1.20335	1.27458	0.0576871	0.0307455
		0.45578	0.417927	0.0522821	0.0151761
		0.569627	0.594218	0.0324599	0.0694419
	AR			Twist1
		siCtrl	siAR		siCtrl	siAR
	R1881 -	1	0.45578	R1881 -	1	0.417927	Mean
	R1881 +	1.20335	0.569627	R1881 +	1.27458	0.594218
		0.0651953	0.0522821		0.0495595	0.0151761	SD
		0.0576871	0.0324599		0.0307455	0.0694419
		0.00319366	0.00121962		0.00239965	0.000470852	p-value
			0.00463243			0.0102747

## Sheet: Supplementary 3(B)
CWR AR Knockdown
	Gapdh		AR			Twist1
siCtrl -	21.0593	21.0957	22.7657	21.0957		27.2566	21.0957
	21.1418		22.7333	21.0957		27.5517	21.0957
	21.086		22.3771	21.0957		27.481	21.0957
siCtrl +	24.3805	24.3279	25.8537	24.3279		30.1723	24.3279
	24.3495		25.468	24.3279		29.9927	24.3279
	24.2538		25.2565	24.3279		30.0144	24.3279
siAR -	21.4883	21.7472	25.7406	21.7472		29.2032	21.7472
	21.9278		25.6511	21.7472		29.166	21.7472
	21.8256		25.7281	21.7472		29.1489	21.7472
si AR +	21.9426	21.8381	25.6031	21.8381		29.1742	21.8381
	21.5621		25.6266	21.8381		29.176	21.8381
	22.0097		25.6424	21.8381		29.0926	21.8381
				1.67001	0.314251	0.34902	0.900381		6.16086	0.0139764	0.0124433	1.12323
				1.63755	0.321402		0.92087		6.45603	0.0113904		0.915409
				1.28136	0.411407		1.17875		6.38527	0.0119631		0.961429
				1.52581	0.347284		0.995025		5.84436	0.0174049		1.39877
				1.14007	0.453739		1.30004		5.6648	0.0197117		1.58416
				0.928545	0.525388		1.50532		5.68648	0.0194177		1.56053
				3.9934	0.0627864		0.179894		7.45597	0.00569546		0.457724
				3.90392	0.0668042		0.191405		7.41873	0.0058444		0.469694
				3.98085	0.063335		0.181465		7.40164	0.00591405		0.475291
				3.76498	0.0735579		0.210755		7.33609	0.00618893		0.497383
				3.78851	0.0723679		0.207346		7.33785	0.00618142		0.496779
				3.80428	0.071581		0.205091		7.25448	0.00654911		0.526329
							1					1.00002
							1.26679					1.51449
							0.184255					0.46757
							0.207731					0.50683
							0.126671					0.0891249
							0.20965					0.0823894
							0.0050967					0.00732749
							0.00232832					0.01379
			AR					Twist1
				siCtrl	siAR				siCtrl	siAR
			R1881 -	1	0.184255	Mean		R1881 -	1.00002	0.46757	Mean
			R1881 +	1.26679	0.207731			R1881 +	1.51449	0.50683
				0.126671	0.0050967	SD			0.0891249	0.00732749	SD
				0.20965	0.00232832				0.0823894	0.01379
				0.0926524	0.0121658	p-value			0.0512242	0.0157133	p-value
					0.0194488					0.002999
