# Supplementary material for: Androgen up-regulation of Twist1 gene expression is mediated by ETV1
Source: PeerJ. 2020 Apr 9;8:e8921. doi: 10.7717/peerj.8921 (PMC7151753; doi:10.7717/peerj.8921)
Supplement: Supplemental Information 9 [file peerj-08-8921-s009.xlsx]

## Sheet: Figure 2(A)
AR, ETV1 and control Knockdown in LNCap Cells
	Gapdh			AR				ETV1			Twist1
siCtrl	28.2253	28.2985		24.2107	28.2985			31.1054	28.2985		35.4231	28.2985
	28.423			24.3957	28.2985			31.1518	28.2985		35.357	28.2985
	28.2472			24.6683	28.2985			31.2786	28.2985		35.142	28.2985
siAR	20.3619	20.4174		19.0604	20.4174			28.8561	20.4174		30.8276	20.4174
	20.337			19.1409	20.4174			29.279	20.4174		31.026	20.4174
	20.5533			19.2198	20.4174			29.042	20.4174		30.4251	20.4174
siETV1	23.1325	23.1249		19.1143	23.1249			31.8488	23.1249		35.0731	23.1249
	23.0946			19.2317	23.1249			31.7542	23.1249		35.1823	23.1249
	23.1477			19.2994	23.1249			32.038	23.1249		34.5988	23.1249
				-4.08784				2.80688			7.12458
				-3.90287				2.85324			7.05851
				-3.63022				2.98006			6.8435
				-1.35699				8.4387			10.4102
				-1.27652				8.8616			10.6085
				-1.19757				8.62461			10.0077
				-4.01062				8.72387			11.9481
				-3.89327				8.62927			12.0574
				-3.82549				8.91311			11.4739
				17.0045	14.7817	1.15037		0.142905	0.13601	1.05076	0.00716616	0.00779195	0.919688
				14.9583		1.01194		0.138386		1.01753	0.007502		0.962789
				12.3824		0.837682		0.126739		0.931901	0.00870768		1.11752
				2.56151		0.173289		0.00288203		0.0211913	0.000734895		0.0943147
				2.42255		0.163888		0.00214978		0.0158071	0.000640485		0.0821983
				2.29354		0.15516		0.00253358		0.0186291	0.000971349		0.124661
				16.1183		1.09042		0.00236513		0.0173905	0.000253076		0.0324792
				14.8591		1.00523		0.00252541		0.018569	0.000234619		0.0301104
				14.1771		0.959094		0.00207438		0.0152527	0.000351582		0.0451212
						1				1.00007			1
						0.164112				0.0185425			0.100391
						1.01825				0.0170707			0.0359036
						0.127935				0.0500721			0.0849434
						0.00740264				0.00219895			0.0178597
						0.054397				0.00137265			0.00658915
						AR	ETV1	Twist1			ETV1	Twist1
					siCtrl	1	1.00007	1		siCtrl	1.00007	1	Mean
					siAR	0.164112	0.0185425	0.100391		siETV1	0.0170707	0.0359036
					siETV1	1.01825	0.0170707	0.0359036
											0.0500721	0.0849434	SD
						0.127935	0.0500721	0.0849434			0.00137265	0.00658915
						0.00740264	0.00219895	0.0178597
						0.054397	0.00137265	0.00658915			0.00123865	0.00332369	p-value

## Sheet: Figure 2(B)
	ETV1 Knockdown
								GapdH
	ETV1			Twist1				20.5061	20.4347
siCtrl -	24.003	20.4347		28.6633	20.4347			20.5733
	23.8457	20.4347		28.9009	20.4347			20.2247
	23.8582	20.4347		28.9472	20.4347			20.4296	20.5181
sictrl +	22.6263	20.5181		28.0923	20.5181			20.5031
	22.7916	20.5181		28.1236	20.5181			20.6217
	23.0404	20.5181		27.96	20.5181			22.093	22.1213
siETV1 -	26.3421	22.1213		31.9629	22.1213			22.0681
	26.2533	22.1213		31.8632	22.1213			22.2029
	26.2017	22.1213		31.5375	22.1213			21.1224	21.19
siETV1 +	25.2889	21.19		30.3981	21.19			21.3447
	25.1695	21.19		30.297	21.19			21.1029
	25.3766	21.19		30.3057	21.19
	3.56827			8.22861
	3.41102			8.46621
	3.42347			8.51245
	2.10816			7.57415
	2.27347			7.60544
	2.52221			7.44185
	4.22083			9.84155
	4.13202			9.74186
	4.08039			9.4162
	4.09886			9.20811
	3.97946			9.10697
	4.18655			9.11569
	dCTT											ETV1		Twist1
	0.0843033	0.0905061	0.931466	0.00333383	0.00296661	1.12364						0.931466		1.12364
	0.0940111		1.03873	0.0028276		0.953016						1.03873		0.953016
	0.0932037		1.02981	0.0027384		0.922953						1.02981		0.922953
	0.231943		2.56273	0.0052475		1.76862						2.56273		1.76862
	0.206832		2.28528	0.00513494		1.73069						2.28528		1.73069
	0.174076		1.92336	0.00575147		1.93848						1.92336		1.93848
	0.0536296		0.592552	0.00108993		0.36735						0.592552		0.36735
	0.0570346		0.630175	0.0011679		0.393632						0.630175		0.393632
	0.0591128		0.653136	0.00146367		0.493315						0.653136		0.493315
	0.0583608		0.644827	0.00169076		0.569857						0.644827		0.569857
	0.0633961		0.700462	0.00181355		0.61124						0.700462		0.61124
	0.0549189		0.606798	0.00180261		0.607555						0.606798		0.607555
												0.999999		0.999868
												2.25713		1.8126
												0.625288		0.418099
												0.650696		0.596217
												0.0485974		0.0883732
												0.261781		0.0903502
												0.0249735		0.0542572
												0.038463		0.0187005
									ETV1				Twist1
										siCtrl	siETV1			siCtrl	siETV1
									R1881 -	0.999999	0.625288	Mean	R1881 -	0.999868	0.418099	Mean
									R1881 +	2.25713	0.650696		R1881+	1.8126	0.596217
										0.0485974	0.0249735	SD		0.0883732	0.0542572	SD
										0.261781	0.038463			0.0903502	0.0187005
										0.0275342	0.555914	P-values		0.0173263	0.0312269	p-values
										0.00287265	0.0115203			0.0256217	0.00256146

## Sheet: Figure 2(C)
	ETV1 knockdown and rescue
Overexp.	KD	ETV1							Twist1									Gapdh
CMV	Ctrl -	27.2634	23.8202						33.2865	23.8202								23.7917	23.8202		23.8202
		27.2004	23.8202						33.1512	23.8202								24.0225			23.8202
		27.2352	23.8202						33.0637	23.8202								23.6464			23.8202
CMV	Ctrl +	25.6281	24.4841						32.0551	24.4841								24.5649	24.4841		24.4841
		25.6414	24.4841						32.0841	24.4841								24.4779			24.4841
		25.7601	24.4841						32.1235	24.4841								24.4096			24.4841
CMV	ETV1 -	26.9129	22.5829						33.2865	22.5829								24.9014	24.905		22.5829
		26.8042	22.5829						33.1512	22.5829								24.7514			22.5829
		26.6555	22.5829						33.6637	22.5829								25.0622			22.5829
CMV	ETV1 +	26.9537	23.4331						33.875	23.4331								22.6806	22.5829		23.4331
		26.9316	23.4331						33.7838	23.4331								22.5317			23.4331
		26.8149	23.4331						33.8712	23.4331								22.5363			23.4331
ETV1	ETV1 -	24.04	24.905						34.175	24.905								23.5377	23.4331		24.905
		24.0558	24.905						34.1838	24.905								23.4291			24.905
		23.9509	24.905						34.1012	24.905								23.3323			24.905
ETV1	ETV1 +	24.6145	26.1319						34.7551	26.1319								26.1132	26.1319		26.1319
		24.5937	26.1319						34.6841	26.1319								26.1211			26.1319
		24.5276	26.1319						34.8235	26.1319								26.1612			26.1319
		3.44316	0.0919404	0.0939109	0.979016				9.46634	0.00141367	0.00153873	0.918564
		3.38017	0.0960431		1.0227				9.33097	0.00155273		1.00892
		3.41505	0.0937491		0.998276				9.2435	0.00164979		1.07199
		1.14398	0.452509		4.81849				7.57102	0.00525892		3.4171
		1.15725	0.448366		4.77437				7.59999	0.00515437		3.34917
		1.27599	0.412943		4.39717				7.63938	0.00501554		3.25896
		4.33002	0.0497203		0.52944				10.7037	0.000599614		0.389613
		4.22131	0.0536116		0.570876				10.5683	0.000658598		0.427939
		4.07264	0.0594312		0.632846				11.0808	0.000461672		0.299982
		3.52064	0.087133		0.927826				10.442	0.000718879		0.467108
		3.49858	0.0884753		0.942119				10.3507	0.000765802		0.497597
		3.38181	0.0959343		1.02154				10.4381	0.000720786		0.468347
		-0.864985	1.82132		19.3941				9.27004	0.00161972		1.05245
		-0.849221	1.80153		19.1833				9.27882	0.00160989		1.04607
		-0.954063	1.93732		20.6293				9.19622	0.00170476		1.1077
		-1.51737	2.8627		30.4831				8.62326	0.00253595		1.64779
		-1.53815	2.90421		30.9251				8.55223	0.00266393		1.73095
		-1.60422	3.04032		32.3745				8.69162	0.00241859		1.57153
					0.999999							0.999825
					4.66334							3.34174					siCTRL/CMV	siETV1/CMV	siETV1/ETV1					siCTRL/CMV	siETV1/CMV	siETV1/ETV1
					0.577721							0.372511				R1881 -	0.999999	0.577721	19.7356	Mean			R1881 -	0.999825	0.372511	1.06874	Mean
					0.96383							0.477684				R1881 +	4.66334	0.96383	31.2609				R1881 +	3.34174	0.477684	1.65009
					19.7356							1.06874
					31.2609							1.65009					0.0178769	0.0424918	0.637796	SD				0.0629643	0.0536197	0.0276747	SD
																	0.189074	0.0412257	0.807829					0.0647733	0.0140899	0.0651009
					0.0178769							0.0629643
					0.189074							0.0647733					0.00134796	0.00193139	0.000585932	p values				0.00147179	0.000262708	0.167959	p values
					0.0424918							0.0536197					0.00450252	0.0004228	0.000699859					0.0135914	0.0799825	0.000665676
					0.0412257							0.0140899							0.00035811							0.0119748
					0.637796							0.0276747
					0.807829							0.0651009

## Sheet: Figure 2(D)
				Twist1 timecourse
	Gapdh				PSA										ETV1								Twist1
4hrs -	25.4426	25.2678	25.2678		35.3172	25.2678	10.0493	0.000943746	0.000944415	0.999731					30.0335	25.2678	4.76571	0.0367604	0.0361852	1.0159			35.4647	25.2678	10.1969	0.000851991	0.000880224	0.968171
	25.1441		25.2678		35.5149	25.2678	10.247	0.000822892		0.871708					29.9476	25.2678	4.67976	0.0390168		1.07826			35.2059	25.2678	9.9381	0.00101938		1.15838
	25.2169		25.2678		35.1406	25.2678	9.87275	0.00106661		1.12988					30.199	25.2678	4.93111	0.0327785		0.905857			35.612	25.2678	10.3442	0.000769305		0.87421
4hrs +	21.9892	22.0246	22.0246		31.5282	22.0246	9.50359	0.00137764		1.45936					25.6192	22.0246	3.59451	0.0827835		2.28778			32.2755	22.0246	10.2509	0.000820672		0.932581
	22.1099		22.0246		31.3875	22.0246	9.36284	0.00151882		1.60892					25.5894	22.0246	3.56477	0.0845077		2.33543			32.1625	22.0246	10.1378	0.000887586		1.00862
	21.9748		22.0246		31.3797	22.0246	9.35507	0.00152701		1.6176					25.633	22.0246	3.60833	0.0819946		2.26598			32.047	22.0246	10.0224	0.000961536		1.09265
8 hrs -	22.2765	22.2845	22.2845		31.8583	22.2845	9.57382	0.00131218	0.0013099	1.39002					25.0376	22.2845	2.75313	0.148329	0.135536	4.09918			30.0789	22.2845	7.79442	0.00450449	0.00466462	5.11874
	22.2167		22.2845		31.6808	22.2845	9.39632	0.00148398		1.57201					25.2482	22.2845	2.96373	0.128182		3.54242			29.9331	22.2845	7.64866	0.00498338		5.66293
	22.3603		22.2845		32.0694	22.2845	9.78495	0.00113354		1.20078					25.2268	22.2845	2.94235	0.130097		3.59532			30.0784	22.2845	7.79394	0.00450598		5.12043
8 hrs +	22.8643	22.8866	22.8866		31.1354	22.8866	8.2488	0.00328747		3.48249					24.9268	22.8866	2.04018	0.243133		6.71917			30.4077	22.8866	7.52106	0.00544422		6.18662
	22.8227		22.8866		31.3389	22.8866	8.45232	0.00285495		3.02431					24.7985	22.8866	1.91189	0.265744		7.34405			30.4965	22.8866	7.60987	0.00511917		5.81724
	22.9728		22.8866		31.1759	22.8866	8.2893	0.00319648		3.3861					24.9011	22.8866	2.01445	0.247508		6.84006			30.6313	22.8866	7.74471	0.0046624		5.29818
24 hrs -	22.208	22.3047	22.3047		32.071	22.3047	9.76622	0.00114835	0.00116332	1.21647					25.3362	22.3047	3.03144	0.122306	0.127291	3.38001			30.1939	22.3047	7.88915	0.00421823	0.00394296	4.79344
	22.3806		22.3047		31.9429	22.3047	9.63814	0.00125497		1.32941					25.2148	22.3047	2.9101	0.133037		3.67659			30.4216	22.3047	8.1169	0.00360222		4.09343
	22.3256		22.3047		32.1506	22.3047	9.84589	0.00108666		1.15112					25.2872	22.3047	2.98246	0.126529		3.49673			30.2675	22.3047	7.96275	0.00400842		4.55502
24 hrs +	21.4871	21.5543	21.5543		28.6734	21.5543	7.11911	0.00719339		7.62012					23.6777	21.5543	2.12336	0.229511		6.34272			28.6778	21.5543	7.12352	0.00717145		8.14938
	21.4757		21.5543		28.6618	21.5543	7.10746	0.0072517		7.68189					23.5779	21.5543	2.0236	0.245944		6.79686			28.7839	21.5543	7.22958	0.00666314		7.57175
	21.7001		21.5543		28.5758	21.5543	7.02144	0.00769727		8.15389					23.6599	21.5543	2.10557	0.232359		6.42143			28.5604	21.5543	7.00611	0.00777948		8.84031
										1.00044										1.00001								1.00025
										1.56196										2.2964								1.01129
										1.3876										3.74564								5.3007
										3.29763										6.96776								5.76734
										1.23233										3.51778								4.48063
										7.81863										6.52034								8.18715
										0.1054										0.0712746								0.11821
										0.0726324										0.0290011								0.0653768
										0.151563										0.250923								0.256134
										0.197236										0.270614								0.364416
										0.073648										0.121989								0.290579
										0.238401										0.198152								0.518579
				PSA							ETV1										Twist1
					4 hrs	8 hrs	24 hrs					4 hrs	8 hrs	24 hrs								4 hrs	8 hrs	24 hrs
				R1881 -	1.00044	1.3876	1.23233	Mean			R1881 -	1.00001	3.74564	3.51778	Mean						R1881 -	1.00025	5.3007	4.48063	Mean
				R1881 +	1.56196	3.29763	7.81863				R1881 +	2.2964	6.96776	6.52034							R1881 +	1.01129	5.76734	8.18715
					0.1054	0.151563	0.073648	SD				0.0712746	0.250923	0.121989	SD							0.11821	0.256134	0.290579	SD
					0.0726324	0.197236	0.238401					0.0290011	0.270614	0.198152								0.0653768	0.364416	0.518579
					0.0238045	0.0142441	0.00100313	p-value				0.000614329	0.0110343	0.000397329	p-value							0.928502	0.260863	0.00612987	p-value

## Sheet: Supplementary 4(A)
	8001.43	5361.64	0.670086		8001.43	10467.1	1.30815			8001.43	7093.97	0.886589
	8898.66	908.749	0.102122		8898.66	3573.05	0.401527			8898.66	1645.35	0.184899			0.670086	0.710293	0.943393	1.30815	1.1879	1.10123	0.886589	0.831481	1.06628
	9142.47	4766.57	0.521366		9142.47	5254.64	0.574751			9142.47	2116.73	0.231527			0.736556		1.03697	1.24262		1.04607	0.716793		0.862068			AR	ETV1	Twist1
															0.724236		1.01963	1.01291		0.852695	0.891063		1.07166		SiCtrl	0.990184	1.07365	0.964172
															0.102122		0.143774	0.401527		0.338015	0.184899		0.222373		siAR	0.261464	0.258841	0.281099
	31037.6	22860.9	0.736556		31037.6	38568	1.24262			31037.6	22247.5	0.716793			0.203909		0.287077	0.263264		0.221622	0.308613		0.371161		siETV1	0.892586	0.371086	0.293272
	32939	6716.55	0.203909		32939	8671.65	0.263264			32939	10165.4	0.308613			0.251118		0.353541	0.257638		0.216886	0.207673		0.249762
	31238.2	18601.9	0.595487		31238.2	11203.2	0.358638			31238.2	7175.02	0.229688			0.521366		0.734015	0.574751		0.483839	0.231527		0.278452			0.0406482	0.106567	0.0975579
															0.595487		0.838367	0.358638		0.30191	0.229688		0.276239			0.0875312	0.056018	0.064658
															0.785142		1.10538	0.389046		0.327508	0.270334		0.325124			0.15638	0.0804106	0.0225411
	8640.76	6257.95	0.724236		8640.76	8752.35	1.01291			8640.76	7699.46	0.891063
	8993.57	2258.45	0.251118		8993.57	2317.08	0.257638			8993.57	1867.72	0.207673					0.990184			1.07365			0.964172
	7980.05	6265.47	0.785142		7980.05	3104.61	0.389046			7980.05	2157.28	0.270334					0.261464			0.258841			0.281099			0.00277177	0.00557282	0.0243072
																	0.892586			0.371086			0.293272			0.382032	0.010033	0.00751515
																	0.0406482			0.106567			0.0975579
																	0.0875312			0.056018			0.064658															S
																	0.15638			0.0804106			0.0225411

## Sheet: Supplementary 4(B)
		32327.7	23122.2	0.715246			32327.7	9602.73	0.297044			32327.7	9736.5	0.301182			0.715246	0.685532	1.04334	0.297044	0.350147	0.848275	0.301182	0.277012	1.08725
		30525.9	37846.1	1.2398			30525.9	20428	0.669205			30525.9	18176.9	0.595458			0.65967		0.962274	0.360455		1.02936	0.35917		1.29659
		26348.8	6688.5	0.253844			26348.8	3864.74	0.146676			26348.8	3726.48	0.141429			0.681681		0.994382	0.392942		1.12213	0.170683		0.616159
		28387.6	9488.59	0.334251			28387.6	4879.83	0.1719			28387.6	6293.71	0.221706			1.2398		1.80853	0.669205		1.91106	0.595458		2.14958
		22832.7	14479.6	0.63416			22832.7	2730.22	0.119575			22832.7	3344.16	0.146463			1.79851		2.62353	0.793673		2.26651	0.626612		2.26204
		21237.9	28116.9	1.3239			21237.9	3241.36	0.152622			21237.9	3442.28	0.162082			1.87751		2.73876	0.853761		2.4381	0.603363		2.17811
																	0.253844		0.370288	0.146676		0.418866	0.141429		0.510551
																	0.292643		0.426885	0.161415		0.460958	0.180247		0.650682
		5929	3911.18	0.65967			5929	2137.14	0.360455			5929	2129.52	0.35917			0.184335		0.268894	0.12475		0.356252	0.14362		0.518462
		6028.81	10842.9	1.79851			6028.81	4784.91	0.793673			6028.81	3777.72	0.626612			0.334251		0.487579	0.1719		0.490898	0.221706		0.800349
		6234.52	1824.49	0.292643			6234.52	1006.35	0.161415			6234.52	1123.75	0.180247			0.312189		0.455396	0.212622		0.60719	0.233189		0.841802
		7601.12	2372.99	0.312189			7601.12	1616.17	0.212622			7601.12	1772.5	0.233189			0.247917		0.361642	0.196063		0.559902	0.20281		0.732135
		9245.62	5981.36	0.64694			9245.62	1126.57	0.121849			9245.62	959.894	0.103821			0.63416		0.925062	0.119575		0.341472	0.146463		0.528725
		8774.15	14078.4	1.60453			8774.15	1366.97	0.155796			8774.15	1559.49	0.177737			0.64694		0.943705	0.121849		0.347967	0.103821		0.374791
																	0.750413		1.09464	0.113308		0.323575	0.0891196		0.321718
																	1.3239		1.93121	0.152622		0.435845	0.162082		0.585109
		14259.1	9720.15	0.681681			14259.1	5603	0.392942			14259.1	2433.79	0.170683			1.60453		2.34057	0.155796		0.444909	0.177737		0.641622
		11329.1	21270.5	1.87751			11329.1	9672.32	0.853761			11329.1	6835.55	0.603363			1.44418		2.10666	0.173469		0.495378	0.190149		0.686427				R1881 -	R1881 +		p-values
		13307.1	2452.96	0.184335			13307.1	1660.06	0.12475			13307.1	1911.16	0.14362														siCtrl	1	2.39027	AR	0.0472617	0.0203774	0.349545
		14659.7	3634.4	0.247917			14659.7	2874.23	0.196063			14659.7	2973.14	0.20281					1			0.999923			0.999999			siAR	0.355355	0.434872		0.00382938	0.00634508	0.00637171
		15453	11596.1	0.750413			15453	1750.94	0.113308			15453	1377.16	0.0891196					2.39027			2.20523			2.19658			siETV1	0.987804	2.12614		0.0230352	0.00042364	0.000571037
		15770.6	22775.6	1.44418			15770.6	2735.7	0.173469			15770.6	2998.75	0.190149					0.355355			0.412025			0.559898
																			0.434872			0.552663			0.791429			siCtrl	0.999923	2.20523	ETV1
																			0.987804			0.337671			0.408411			siAR	0.412025	0.552663
																			2.12614			0.458711			0.637719			siETV1	0.337671	0.458711
																			0.0333345			0.113724			0.284553			siCtrl	0.999999	2.19658	Twist1
																			0.414037			0.219484			0.0477327			siAR	0.559898	0.791429
																			0.0653582			0.0430185			0.0642753			siETV1	0.408411	0.637719
																			0.0534227			0.0477509			0.0452136
																			0.0759297			0.010314			0.0877907				0.0333345	0.414037
																			0.167689			0.0261906			0.041455				0.0653582	0.0534227
																													0.0759297	0.167689
																													0.113724	0.219484
																													0.0430185	0.0477509
																													0.010314	0.0261906
																													0.284553	0.0477327
																													0.0642753	0.0452136
																													0.0877907	0.041455
