# Supplementary material for: Androgen up-regulation of Twist1 gene expression is mediated by ETV1
Source: PeerJ. 2020 Apr 9;8:e8921. doi: 10.7717/peerj.8921 (PMC7151753; doi:10.7717/peerj.8921)
Supplement: Supplemental Information 10 [file peerj-08-8921-s010.xlsx]

## Sheet: Fig 3(A) and (D)
Luciferase assay in HEK cells with Twist1 luciferase reporters in presence of ETV1 overexpression, or Knockdown.
	Mut a					Mut e					Mut a+e					WT and PGl3					KD and overexpression
	26004	25807.7	1.00761			34575	33361.7	1.03637			285864	290711	0.983326			5713	5873	0.972757			51218	51991.3	0.985126
	25116		0.973199			33755		1.01179			282983		0.973416			5881		1.00136			51804		0.996397
	26303		1.01919			31755		0.951841			303287		1.04326			6025		1.02588			52952		1.01848
	26167		1.01392			36232		1.08604			278783		0.958969			8050		1.37068			51314		0.986972
	35633		1.38071			35704		1.07021			278712		0.958724			8676		1.47727			53436		1.02779
	22538		0.873306			43023		1.28959			292768		1.00707			8871		1.51047			52980		1.01902
	791215		30.6581			561308		16.8249			1224144		4.21086			9667		1.64601			50340		0.968238
	723834		28.0472			566534		16.9816			1193007		4.10375			9404		1.60123			52656		1.01278
	724316		28.0659			572908		17.1726			1242100		4.27262			10693		1.8207			58138		1.11822
	730089		28.2896			38921		1.16664			312290		1.07423			67080		11.4218			517094		9.94577
	721716		27.9652			37570		1.12614			319578		1.0993			65480		11.1493			463778		8.92029
	672533		26.0594			31244		0.936524			310512		1.06811			65637		11.1761			533822		10.2675
																					59729		1.14883
																					57802		1.11176
																					58302		1.12138
																					52319		1.0063
																					54867		1.05531
																					58819		1.13132
			Average	STDEV				Average
			1	0.0195324				1	0.0355012				1	0.0308546				1	0.0217094				1	0.0138521
			1.08931	0.213898				1.14861	0.0998972				0.974923	0.0227352				1.45281	0.0596337				1.01126	0.0175422
			28.9238	1.22641				16.9931	0.142181				4.19574	0.0697651				1.68931	0.09469				1.03308	0.0628915
			27.4381	0.983807				1.07643	0.100304				1.08055	0.0134925				11.249	0.122612				9.7112	0.57447
																							1.12732	0.015704
																							1.06431	0.0514349
								CMV	ETV1				CMV	ETV1				CMV	ETV1				CMV	ETV1	siETV1
			CMV	ETV1			Twist1 Luc	1	16.9931			Twist1 Luc	1	4.19574			pGL3	1	1.68931			pGL3	1	1.03308	1.12732
		Twist1 Luc	1	28.9238			Mut-e	1.14861	1.07643			Mut a&e	0.974923	1.08055			Twist1 Luc	1.45281	11.249			Twist1 Luc	1.01126	9.7112	1.06431
		Mut-a	1.08931	27.4381
								0.0355012	0.142181				0.0308546	0.0697651				0.0217094	0.09469				0.0138521	0.0628915	0.015704
			0.0195324	1.22641				0.0998972	0.100304				0.0227352	0.0134925				0.0596337	0.122612				0.0175422	0.57447	0.0514349
			0.213898	0.983807
		T-test: ETV1 WT vs Mutatnt	0.17131				T-test: ETV1 WT vs Mutatnt	0.000113499				T-test: ETV1 WT vs Mutatnt	0.000355325				t-test. WT vs control with ETV	0.000161488						0.00199793	0.289557

## Sheet: Figure 3(B) and (C)
	69	69	1
	76		1.10145						63	73.3333	0.859095
	62		0.898551						79		1.07728
	66		0.956522						78		1.06364
	76		1.10145						503		6.85912
	63		0.913043						438		5.97275
	102		1.47826						533		7.26821
	109		1.57971						75		1.02273
	112		1.62319						90		1.22728
	161		2.33333						70		0.95455
	184		2.66667						276		3.76365
	185		2.68116						231		3.15001
	73		1.05797						217		2.9591
	72		1.04348
	79		1.14493								1	0.0997936
	67		0.971014								6.70003	0.540701
	71		1.02899								1.06819	0.115887
	77		1.11594								3.29092	0.343236
	72		1.04348
	63		0.913043
	74		1.07246								pGL3	Twist1-Luc
	106		1.53623							shETV1 -	1	6.70003	Mean
	88		1.27536							shETV1 +	1.06819	3.29092
	99		1.43478
			1	0.082833							0.0997936	0.540701	SD
			0.990338	0.0805475							0.115887	0.343236
			1.56039	0.0607237
			2.56039	0.16066								0.0174877	p-value
			1.08213	0.0448001
			1.03865	0.0595596
			1.00966	0.0693367
			1.41546	0.107373
	shsram/pGL3	shScram/Tw1-luc	shETV1/pGL3	shETV1/Tw1-luc
R1881 -	1	1.56039	1.08213	1.00966	Mean
R1881 +	0.990338	2.56039	1.03865	1.41546
	0.082833	0.0607237	0.0448001	0.0693367	SD
	0.0805475	0.16066	0.0595596	0.107373
		0.00527891	0.00771257	0.0235497	P-values

## Sheet: Figure 3(E)
			1% Input =	6.64386
		Twist1 a	adjusted CT	dCT	Fold enrichment (1% input)				Twist1 E`						Twist1 E2							Twist1 E1						PSA
	Input -	29.2972	22.6533	22.7003					27.5719	20.928	20.837				24.6084	-6.64386	-6.64386					4.20305	-2.4408	-2.39173				27.2972	20.6553	20.7022
		29.3055	22.6617						27.3804	20.7365					24.7575	-6.64386						4.29694	-2.34691					27.3055	20.6636
		29.4296	22.7858						27.4904	20.8465					24.8628	-6.64386						4.25639	-2.38747					27.4296	20.7877
	igG-	31.7734		-9.07311	0.185661	0.22989	0.807608		28.8806		-8.04062	0.379781	0.3892	0.975799	26.4107		-8.31169	0.314726	0.341314	0.9221		4.52012		-6.91185	0.830473	0.720243	1.15305	30.65		-9.94777	0.101257	0.102865	0.957682
		31.0175		-8.31726	0.313513		1.36375		28.9292		-8.08923	0.367197		0.943465	26.2587		-8.15966	0.349702		1.02457		4.96682		-7.35855	0.609334		0.846011	30.5216		-9.81937	0.110682		1.04682
		31.7363		-9.03603	0.190496		0.828639		28.7333		-7.89326	0.420623		1.08074	26.2188		-8.11973	0.359514		1.05332		4.72421		-7.11594	0.720922		1.00094	30.7171		-10.0148	0.0966581		0.91419
	ETV1 -	32.436		-9.73571	0.11729		0.510199		27.9475		-7.10754	0.725131		1.86313	26.159		-8.05995	0.374727		1.09789		4.20305		-6.59478	1.0346		1.43646	31.7734		-11.0712	0.0464782		0.439589
		32.3542		-9.65396	0.124128		0.539944		28.0326		-7.19264	0.683597		1.75641	26.0853		-7.98628	0.394356		1.15541		4.29694		-6.68867	0.969415		1.34596	31.0175		-10.3153	0.0784846		0.742305
		32.8318		-10.1315	0.0891462		0.387778		28.1503		-7.31028	0.630065		1.61887	26.1047		-8.00568	0.389089		1.13997		4.25639		-6.64812	0.99705		1.38433	31.7363		-11.0341	0.0476885		0.451037
	AR -	33.219		-10.5187	0.0681619		0.296498		28.4958		-7.65582	0.495869		1.27407	25.0437		-6.94465	0.811807		2.37848		4.88819		-7.27992	0.643468		0.893404	30.7213		-10.0191	0.0963739		0.911502
		32.8599		-10.1596	0.0874278		0.380303		28.4444		-7.60439	0.513868		1.32032	25.0799		-6.9808	0.791718		2.31962		4.8296		-7.22133	0.670137		0.930432	30.2723		-9.5701	0.131556		1.24426
		32.2714		-9.5711	0.131465		0.571862		28.4321		-7.5921	0.518264		1.33161	24.9541		-6.85504	0.863831		2.5309		4.93296		-7.32469	0.623805		0.866104	30.4779		-9.77567	0.114085		1.07902
	Input +	29.65	23.0061	22.9857					25.4627	18.8188					23.245	-6.64386	-6.64386					4.13457	-2.50929					28.436	21.7941	21.8988
		29.5216	22.8777						25.5416	18.8977					23.3745	-6.64386						4.17469	-2.46917					28.3542	21.7123
		29.7171	23.0732						25.4374	18.7936					23.3731	-6.64386						4.18757	-2.45628					28.8318	22.1899
	IgG +	31.7213		-8.73561	0.234596	0.277514	0.845346		28.4042		-9.56419	0.132096	0.120005	1.10076	26.6077		-9.92069	0.103175	0.10056	1.03117		4.60255		-7.0808	0.7387	0.714321	1.03413	31.8015		-9.90271	0.104469	0.102861	1.01563
		31.2723		-8.28664	0.320238		1.15395		28.5162		-9.67619	0.122229		1.01854	26.5688		-9.88178	0.105995		1.05936		4.48526		-6.96351	0.801262		1.12171	31.7025		-9.80369	0.111891		1.08779
		31.4779		-8.49221	0.277709		1.0007		28.726		-9.88596	0.105689		0.880705	26.7651		-10.0781	0.0925098		0.92458		4.89538		-7.37362	0.603001		0.844159	31.9814		-10.0826	0.0922229		0.896577
	ETV1 +	31.8015		-8.81579	0.221913		0.799643		25.6695		-6.82954	0.879232		7.32664	22.8088		-6.12184	1.43597		14.3516		4.095		-6.57324	1.05016		1.47015	31.219		-9.32024	0.156433		1.52081
		31.7025		-8.71677	0.237679		0.856456		25.8893		-7.04926	0.755024		6.29162	22.9152		-6.22826	1.33385		13.3311		4.17666		-6.65491	0.992366		1.38924	31.8599		-9.96112	0.100324		0.975335
		31.9814		-8.99567	0.195899		0.705907		25.7871		-6.94711	0.810421		6.75324	22.9643		-6.27734	1.28924		12.8852		3.99139		-6.46964	1.12835		1.57961	31.2714		-9.3726	0.150857		1.46661
	AR +	32.6209		-9.63517	0.125755		0.453148		28.5034		-9.66336	0.123321		1.02764	26.1239		-9.43691	0.14428		1.44199		4.95551		-7.43376	0.578385		0.809699	27.6209		-5.72208	1.89444		18.4175
		32.4592		-9.47349	0.140668		0.506887		28.4767		-9.63674	0.125618		1.04678	26.1294		-9.44241	0.143731		1.43651		4.77006		-7.24831	0.657719		0.920761	27.4592		-5.5604	2.1191		20.6016
		32.4073		-9.42163	0.145816		0.525436		28.4864		-9.64641	0.124779		1.03979	26.1362		-9.4492	0.143056		1.42976		4.88063		-7.35888	0.609194		0.852829	27.4073		-5.50855	2.19665		21.3555
							1							1						1							1						0.972899
							0.479307							1.74614						1.13109							1.38891						0.54431
							0.416221							1.30867						2.40966							0.896647						1.07826
							1							1						1.00504							1						1
							0.787335							6.7905						13.5226							1.47967						1.32092
							0.495157							1.03807						1.43609							0.861096						20.1249
							0.257355							0.0585951						0.0563201							0.125348						0.0552066
							0.0658501							0.0999835						0.0243049							0.0370913						0.140081
							0.11525							0.0248934						0.0890296							0.0263617						0.135848
							0.125988							0.0907877						0.0580437							0.115852						0.0788413
							0.0620746							0.423368						0.613803							0.0780083						0.245366
							0.0306551							0.00790779						0.00500243							0.0457164						1.24593
														Twist1-A	Twist1-E	Twist1-E1	Twist1 E2	PSA	Twist1 E2
													IgG -	1	1	1	1	0.972899	1
													IgG +	1	1	1	1.00504	1	1.00504
													ETV1-	0.479307	1.74614	1.38891	1.13109	0.54431	1.13109
													ETV1 +	0.787335	6.7905	1.47967	13.5226	1.32092	13.5226
													AR-	0.416221	1.30867	0.896647	2.40966	1.07826	2.40966
													AR +	0.495157	1.03807	0.861096	1.43609	20.1249	1.43609
														0.257355	0.0585951	0.125348	0.0563201	0.0552066	0.0563201
														0.125988	0.0907877	0.115852	0.0580437	0.0788413	0.0580437
														0.0658501	0.0999835	0.0370913	0.0243049	0.140081	0.0243049
														0.0620746	0.423368	0.0780083	0.613803	0.245366	0.613803
														0.11525	0.0248934	0.0263617	0.0890296	0.135848	0.0890296
														0.0306551	0.00790779	0.0457164	0.00500243	1.24593	0.00500243

## Sheet: Supplementary (5) A 
Twist1 luciferase with SRC1, SRC2 and SRC3
		1511	1417.33	1.06609	0.05013
		1402		0.989182
		1339		0.944732
		10345		7.29892
		10488		7.39981
		11002		7.76247
		1402		0.989182
		1465		1.03363
		1519		1.07173
		24337		17.171
		25148		17.7432
		24659		17.3982
		1559		1.09995
		1541		1.08725
		1572		1.10913
		19625		13.8464
		19157		13.5162
		20210		14.2592
		1935		1.36524
		1978		1.39558
		1962		1.38429
		2889		2.03834
		2722		1.92051
		3790		2.67404
				Aerage	STDEV			Empty	SRC-1	SRC-2	SRC-3
				1	0.05013		No ETV1	1	1.03151	1.09878	1.3817
				7.48707	0.199046		ETV1	7.48707	17.4374	13.8739	2.21096
				1.03151	0.0337339
				17.4374	0.235245			0.05013	0.0337339	0.00896786	0.0125201
				1.09878	0.00896786			0.199046	0.235245	0.303929	0.330959
				13.8739	0.303929
				1.3817	0.0125201		Ttest: CMV with ETV1	0.000711413			0.0713238
				2.21096	0.330959		T.test (Twist1-Luc CTRL vs:)		0.000436701	0.000453267	0.000459217

## Sheet: Supplementary (5) B
Twist1 luc activity with different co-activators in presence of ETV1 overexpression
		508	542.667	0.936117
		534		0.984029
		586		1.07985
		1771		3.26351
		1820		3.35381
		1861		3.42936
		90		0.165848
		73		0.134521
		53		0.0976658
		224		0.412776
		197		0.363022
		233		0.429361
		656		1.20884
		597		1.10012
		628		1.15725
		2808		5.17444					Empty	p300	CBP
		2760		5.08599				CMV	0.999999	0.132678	1.1554	Mean
		2703		4.98096				ETV1	3.34889	0.40172	5.08046
				0.999999	0.0597562				0.0597562	0.0278656	0.0444048	SD
				3.34889	0.0677961				0.0677961	0.0281887	0.0790881
				0.132678	0.0278656
				0.40172	0.0281887				2.7148e-05	0.0136636	0.000168868	p-value
				1.1554	0.0444048					0.000268388	0.00356955
				5.08046	0.0790881
