# Supplementary material for: Androgen up-regulation of Twist1 gene expression is mediated by ETV1
Source: PeerJ. 2020 Apr 9;8:e8921. doi: 10.7717/peerj.8921 (PMC7151753; doi:10.7717/peerj.8921)
Supplement: Supplemental Information 11 [file peerj-08-8921-s011.xlsx]

## Sheet: Twist1 EMT markers
	EMT Markers AR and Twist1 KD
	Gapdh		Twist1				N-Cadherin			E-cadherin			AR			19.2024	19.129
	19.2024	19.129	27.504	19.129			22.3338	19.129		21.8797	19.129		26.9847	19.129		19.2002
	19.2002		27.6254	19.129			22.2178	19.129		21.7345	19.129		26.9119	19.129		18.9843
	18.9843		27.702	19.129			22.4079	19.129		21.5559	19.129		26.9529	19.129		20.2111	20.1837
	20.2111	20.1837	30.0291	20.1837			24.9411	20.1837		22.1207	20.1837		29.4374	20.1837		20.1045
	20.1045		29.7246	20.1837			24.8447	20.1837		22.0579	20.1837		29.6044	20.1837		20.2356
	20.2356		30.0444	20.1837			25.0327	20.1837		22.0738	20.1837		29.5028	20.1837		18.266	18.2691
	18.266	18.2691	28.2708	18.2691			22.6549	18.2691		20.0726	18.2691		25.9859	18.2691		18.245
	18.245		28.3481	18.2691			22.6822	18.2691		20.0147	18.2691		26.0904	18.2691		18.2962
	18.2962		28.285	18.2691			22.6379	18.2691		20.1109	18.2691		25.9719	18.2691
			8.37506				3.20479			2.75071			7.85575
			8.49641				3.08877			2.60555			7.78293
			8.57306				3.27891			2.42695			7.82389
			9.84539				4.75737			1.93696			9.25369
			9.54086				4.66103			1.87423			9.42074
			9.86065				4.84894			1.89005			9.31909
			10.0017				4.38582			1.80354			7.71677
			10.079				4.41314			1.74561			7.8213
			10.0159				4.36883			1.84181			7.70282
			0.003012	0.00280225	1.07485		0.108458	0.109675	0.988905	0.148577	0.16628	0.893535		0.00431701	0.00442364	0.975895
			0.00276901		0.988139		0.11754		1.07171	0.164305		0.988123		0.00454051		1.02642
			0.00262573		0.93701		0.103027		0.939382	0.185958		1.11834		0.0044134		0.997686
			0.00108703		0.387914		0.0369732		0.337116	0.261167		1.57064		0.00163818		0.370324
			0.0013425		0.479081		0.0395268		0.360398	0.272773		1.64044		0.00145907		0.329834
			0.00107559		0.383832		0.0346995		0.316384	0.269798		1.62255		0.00156557		0.35391
			0.000975411		0.348082		0.0478341		0.436143	0.286471		1.72282		0.00475359		1.07459
			0.000924547		0.329931		0.0469366		0.42796	0.298207		1.7934		0.00442134		0.999481
			0.000965879		0.34468		0.0484008		0.44131	0.278971		1.67772		0.00479976		1.08502
					Twist1	N-Cadherin	E-Cadherin	AR
				siCtrl	1	1	1	1	Mean
				siAR	0.416942	0.337966	1.61121	0.351356
				siTwist1	0.340897	0.435138	1.73131	1.05303
					0.0568947	0.0545903	0.0921607	0.020691	SD
					0.0439704	0.0179789	0.0296019	0.0166284
					0.00787805	0.00549625	0.0476066	0.0381043
					0.00830796	0.00153928	0.00770938	0.00165066	P-value
					0.00344961	0.00561002	0.0136251	0.317148

## Sheet: Twist1 migration -+
	twist1 migration(RFU)				Twist1 Migration (Normalized to proliferation)				Twist1 Migration (OD570)
									siCtrl -	siCtrl +	siTwist1 -	siTwist1 +
siCtrl -	27039466	26954760	26911754	1	2.70395e+07	2.69548e+07	2.69118e+07		0.317	0.364	0.291	0.282
siCtrl +	34143188	34266908	32063064	1.15032	3.92756e+07	3.94179e+07	3.68828e+07		0.32	0.347	0.305	0.305
siTwist1-	15737783	15705429	15647532	0.942431	1.48318e+07	1.48013e+07	1.47467e+07		0.301	0.368	0.288	0.298
siTwist1 +	20015222	21069140	20972592	0.943497	1.88843e+07	1.98787e+07	1.97876e+07
2.70395e+07	2.69687e+07	1.00263									0.317
2.69548e+07		0.999485									0.32
2.69118e+07		0.99789									0.301
3.92756e+07		1.45634									0.364
3.93029e+07		1.45735									0.347
3.68828e+07		1.36762									0.368
1.48318e+07		0.549963									0.291
1.48013e+07		0.548833									0.305
1.47467e+07		0.546809									0.288
1.88843e+07		0.700231									0.282
1.98787e+07		0.737102									0.305
1.97876e+07		0.733725									0.298
		1	0.00196734								0.312667	0.00834
		1.4271	0.0420661								0.359667	0.00910433
		0.548535	0.00130463								0.294667	0.0074087
		0.723686	0.0166424								0.295	0.00962635
	Relative LNCaP migration								LNCaP proliferation
		siCtrl	siTwist1								siCtrl	siTwist1
	R1881 -	1	0.548535	Mean						R1881 -	0.295	0.294667	mean
	R1881 +	1.4271	0.723686							R1881 +	0.336167	0.295
											0.00834	0.0074087	SD
		0.00196734	0.00130463	SD							0.00910433	0.00962635
		0.0420661	0.0166424
											0.0553917	0.957086	p-value
		0.00448933	0.00501275	P-Value							0.0468939	0.0319824
		1.8335e-06	0.00264838

## Sheet: Twist1 migration
Cell Migration.
	12286	3619.9	3068.3
	12413	3684.9	3114.2
	12246	3642	3087.8
Cell Proliferation(OD570)						Cell Migration(RFU).		Relative migration values
	0.387	0.334	0.335			12286	12315	0.997645
	0.343	0.318	0.345			12413		1.00796
	0.339	0.309	0.358			12246		0.994397
						3619.9		0.293942
	0.356333	0.320333	0.346			3684.9		0.29922
	0.021746	0.0103387	0.0094163			3642		0.295737
						3068.3		0.249151
						3114.2		0.252879
						3087.8		0.250735
	siCtrl	siAR	siTwist1					1	0.00578113
	0.356333	0.320333	0.346	Mean				0.2963	0.00219125
	0.021746	0.0103387	0.0094163	SD				0.250922	0.00152733
		0.0528502	0.676926	P-value
								siCtrl	siAR	siTwist1
								1	0.2963	0.250922	Mean
								0.00578113	0.00219125	0.00152733	SD
									1.70886e-05	1.951e-05	P-value

## Sheet: Supplementary 6
	15877.1	6534.92	0.411596		15877.1	3375.54	0.212605		15877.1	4275.9	0.269313		15877.1	17967.5	1.13167		15877.1	8845.25	0.557109
	16250.2	17589.8	1.08243		16250.2	7408.15	0.45588		16250.2	11951	0.735438		16250.2	14180.2	0.872615		16250.2	10433.7	0.642068
	16544.3	8321.87	0.503005		16544.3	4762.99	0.287893		16544.3	1484.89	0.0897523		16544.3	6574.46	0.397385		16544.3	13041.1	0.788253
	15086.4	15344.8	1.01713		15086.4	7301.51	0.483979		15086.4	2409.76	0.15973		15086.4	5242.39	0.347491		15086.4	13668.1	0.905985
																					0.411596	0.4654	0.884391	0.212605	0.253531	0.838609	0.269313	0.295123	0.912546	1.13167	1.12244	1.00822	0.557109	0.519144	1.07313
																					0.535975		1.15164	0.307096		1.21132	0.286101		0.96943	1.12414		1.00151	0.481179		0.92687			R1881 -	R1881 +
																					0.44863		0.963967	0.240893		0.95019	0.329955		1.11802	1.11152		0.990267	0.59358		1.14338		siCtrl	1	2.23541	AR	0.00706545	0.0445705	0.0053984	0.900661	0.900661
																					1.08243		2.32582	0.45588		1.7982	0.735438		2.49197	0.872615		0.777426	0.642068		1.23678		siTwist1	1.05849	2.17545		0.43	0.470999	0.000671464	0.00426663	0.00307947
	13015.5	6975.96	0.535975		13015.5	3996.99	0.307096		13015.5	3723.74	0.286101		13015.5	14631.2	1.12414		13015.5	6262.77	0.481179		1.07668		2.31344	0.43735		1.7251	0.759727		2.57427	0.974308		0.868026	0.602409		1.16039
	13562.1	14602	1.07668		13562.1	5931.41	0.43735		13562.1	10303.5	0.759727		13562.1	13213.7	0.974308		13562.1	8169.96	0.602409		0.961966		2.06697	0.536158		2.11485	0.703186		2.38269	0.989553		0.881607	0.425879		0.820348		siCtrl	1	2.48298	Twist1
	13106.8	6837.84	0.521701		13106.8	3633.97	0.277258		13106.8	937.941	0.0715612		13106.8	5942.17	0.453364		13106.8	8964.69	0.683971		0.503005		1.0808	0.287893		1.13558	0.0897523		0.304118	0.397385		0.354036	0.788253		1.51837		siTwist1	0.316486	0.593449
	12008	12372.6	1.03037		12008	6413.3	0.534087		12008	2300.29	0.191564		12008	4841.47	0.403188		12008	9258.62	0.771041		0.521701		1.12097	0.277258		1.09363	0.0715612		0.242479	0.453364		0.403909	0.683971		1.3175
																					0.453153		0.973685	0.339361		1.33859	0.118894		0.402861	0.58657		0.522584	0.839291		1.61668		siCtrl	1.04779	1.07251	N-Cadherin
																					1.01713		2.18549	0.483979		1.90903	0.15973		0.541234	0.347491		0.309584	0.905985		1.74515		siTwist1	1.48418	1.63372
																					1.03037		2.21394	0.534087		2.10668	0.191564		0.649098	0.403188		0.359206	0.771041		1.48522
	9337.45	4189.06	0.44863		9337.45	2249.33	0.240893		9337.45	3080.93	0.329955		9337.45	10378.7	1.11152		9337.45	5542.52	0.59358		0.989877		2.12694	0.507327		2.00113	0.174127		0.590015	0.534926		0.476573	0.867379		1.67079		siCtrl	1	0.842353	E-Cadherin
	10564.5	10162.7	0.961966		10564.5	5664.24	0.536158		10564.5	7428.8	0.703186		10564.5	10454.1	0.989553		10564.5	4499.2	0.425879																		siTwist1	0.426843	0.381788
	8351.86	3784.67	0.453153		8351.86	2834.3	0.339361		8351.86	992.983	0.118894		8351.86	4898.95	0.58657		8351.86	7009.64	0.839291				1			1.00004			1			1			1.04779
	9114.76	9022.49	0.989877		9114.76	4624.17	0.507327		9114.76	1587.12	0.174127		9114.76	4875.72	0.534926		9114.76	7905.95	0.867379				2.23541			1.87938			2.48298			0.842353			1.07251
																							1.05849			1.18927			0.316486			0.426843			1.48418
																							2.17545			2.00561			0.593449			0.381788			1.63372
																																						0.112041	0.119213
																							0.112041			0.15619			0.0866262			0.00740632			0.0901877			0.0621659	0.0362202
																							0.119213			0.169151			0.0784729			0.046244			0.18101
																							0.0621659			0.106969			0.0660571			0.0706947			0.124511			0.0866262	0.0784729
																							0.0362202			0.0807523			0.0441023			0.070018			0.109308			0.0660571	0.0441023
																																						0.0901877	0.18101
																																						0.124511	0.109308
																																						0.00740632	0.046244
																																						0.0706947	0.070018
